# Supplementary material for: An MEDT Study of the Reaction Mechanism and Selectivity of the Hetero-Diels–Alder Reaction Between 3-Methylene-2,4-Chromandione and Methyl Vinyl Ether
Source: Molecules. 2024 Oct 29;29(21):5109. doi: 10.3390/molecules29215109 (PMC11547322; doi:10.3390/molecules29215109)
Supplement: Supplementary file 1 [file molecules-29-05109-s001.zip]

Archive with 1 entries (1 files):
- molecules-3238510-supplementary.pdf
